# Supplementary material for: Risks of Stroke and Transient Cerebral Ischemia up to 4 Years Post-SARS-CoV-2 Infection in Large Diverse Urban Population in the Bronx
Source: Diagnostics (Basel). 2025 Dec 13;15(24):3183. doi: 10.3390/diagnostics15243183 (PMC12731514; doi:10.3390/diagnostics15243183)
Supplement: Supplementary file 1 [file diagnostics-15-03183-s001.zip]

Archive with 2 entries (2 files):
- diagnostics-4004216_supplementary file S1.pdf
- diagnostics-4004216_supplementary file S2.pdf
